# Supplementary material for: SS18-SSX, the Oncogenic Fusion Protein in Synovial Sarcoma, Is a Cellular Context-Dependent Epigenetic Modifier
Source: PLoS One. 2015 Nov 16;10(11):e0142991. doi: 10.1371/journal.pone.0142991 (PMC4646489; doi:10.1371/journal.pone.0142991)
Supplement: S4 Table — (XLSX) [file pone.0142991.s010.xlsx]

## Sheet: S4_Table
S4 Table. List of genes up-regulated in hPSCs and hPSC-NCCs, but not in hPSC-MSCs by SS18-SSX2 (>2.0 fold).
Transcripts ID	FC (hPSC-NCCs; SS/Stuffer)	Genesymbol
7973974	14.6485	PAX9
8151730	13.0995	CALB1
8138997	10.5135	TBX20
8006681	10.1481	LHX1
8058091	10.1145	SATB2
8110084	9.58174	MSX2
7950023	9.45031	FGF19
7921003	9.43698	C1orf61
7972177	9.30429	POU4F1
8090469	9.1623	GATA2
8137670	8.6839	PDGFA|LOC100132080
8121334	8.24117	NR2E1
8172670	8.04361	DGKK
8108370	7.87504	EGR1
8176400	7.78411	PCDH11Y|PCDH11X
8091698	7.32446	SHOX2|RSRC1
8041781	6.76975	EPAS1
7976858	6.6699	DIO3
8046815	6.23009	ZNF804A
8001784	6.13765	CDH8
8105067	6.0379	PTGER4
7981514	6.00128	AHNAK2
8056784	5.86763	DLX2
8162472	5.47676	BARX1
7908529	5.35899	LHX9
7929840	5.35403	PAX2
7917304	5.32047	MCOLN3
7967993	5.16749	FGF9
8084880	5.13026	HES1
8021357	5.04348	ONECUT2
7971950	4.98802	DACH1
8144643	4.98615	GATA4
8105220	4.97124	ISL1
7943562	4.89507	ELMOD1
8088671	4.7279	FAM19A4
7966631	4.67103	LHX5
7955184	4.66512	PRPH
7976012	4.61261	NRXN3
8001329	4.51083	CBLN1
8052355	4.42369	EFEMP1
8151906	4.39233	GDF6
7937039	4.27873	EBF3
8144656	4.23026	C8orf49
8170420	4.20061	MAMLD1
7902660	3.94056	WDR63
8140782	3.91303	ABCB1
8122720	3.91065	ULBP2
7994131	3.90533	PRKCB
8142580	3.87751	FEZF1
8160441	3.85605	CDKN2A
7947363	3.84324	WT1
8000480	3.76619
8123739	3.64065	NRN1
8109969	3.62871	TLX3
8097449	3.58351	PCDH10
8042251	3.58325	OTX1
8097687	3.54446	POU4F2
8068496	3.53805	SIM2
8050497	3.52932	OSR1
7952436	3.49149	ESAM
8128459	3.45664	SIM1
7931184	3.43932	HMX2
7942135	3.43528	ANO1
8041759	3.43036	SIX3
8020455	3.40839	GATA6
7917912	3.37377	DPYD
8101260	3.36756	ANTXR2
7901247	3.33729	DMBX1
7972713	3.30999	EFNB2
8019018	3.29316	CBX4
8060940	3.27768	C20orf103
7929282	3.24552	HHEX
8048717	3.191	SGPP2
7907601	3.15731	FAM5B
8065334	3.14195	NKX2-2
8085946	3.13463	EOMES
7997726	3.12776	FOXF1
8009502	3.11498	KCNJ2
8088485	3.10544	FEZF2
8001449	3.08791	IRX3
7959807	3.05259	TMEM132B
8093852	3.04258	MSX1
8008982	3.0146	TBX4
8117045	2.99018	RBM24
8151334	2.98227	MSC
8059279	2.95935	EPHA4
7989199	2.93062	ALDH1A2
8169447	2.91587	HTR2C
8092055	2.90281	SLC7A14
7969830	2.89917	ZIC2
7973745	2.89552	FOXG1
7926622	2.89335	SPAG6
7970727	2.83662	CDX2
7932826	2.83161	KIAA1462
8137537	2.81743	EN2
7963061	2.81715	C1QL4
8059864	2.78861	GBX2
7957140	2.7832	LGR5
8021484	2.74539	CDH20
7995806	2.74508	MT1A
8168604	2.73555	DACH2
7988987	2.7096	ONECUT1
8004880	2.69709	NTN1
7934553	2.69353	ZNF503|NCRNA00245
8061094	2.66698	PCSK2
8096050	2.60497	FGF5
7919028	2.59492	TBX15
7915245	2.59365	HPCAL4
8082926	2.58546	SOX14
8005097	2.56294	HS3ST3B1
8149820	2.54848	NKX2-6
8138689	2.45546	SKAP2
7959850	2.42599	FZD10
7917599	2.41139	BARHL2
8103745	2.38737	HAND2
7916541	2.37589	DAB1
8065344	2.37401	FOXA2
8169931	2.34404	ARHGAP36
7930857	2.34076	EMX2
8175528	2.30911	SOX3
8122176	2.3063	TCF21
7951565	2.27016	ARHGAP20
7897227	2.25636	AJAP1
7927631	2.25435	DKK1
7978676	2.23622	NKX2-1
8025053	2.23347	TNFSF9
7978706	2.22305	FOXA1
8046373	2.20262	DLX1
8131919	2.19448	NPY
8057480	2.18317	NEUROD1
8111993	2.17622	FGF10
7976073	2.15677	FLRT2
8160332	2.14584	MLLT3
7947129	2.11638	DBX1
8097973	2.11503	GUCY1B3
8022817	2.10853	KLHL14
8144112	2.10246	MNX1
8151341	2.06385	TRPA1
8161526	2.01572	LOC440896
