# Supplementary material for: SS18-SSX, the Oncogenic Fusion Protein in Synovial Sarcoma, Is a Cellular Context-Dependent Epigenetic Modifier
Source: PLoS One. 2015 Nov 16;10(11):e0142991. doi: 10.1371/journal.pone.0142991 (PMC4646489; doi:10.1371/journal.pone.0142991)
Supplement: S5 Table — (XLSX) [file pone.0142991.s011.xlsx]

## Sheet: S5_Table
S5 Table. GO term of genes up-regulated in hPSCs and hPSC-NCCs by SS18-SSX2.
Top20 GO term (P<0.001)
GO ACCESSION	GO Term	p-value	corrected p-value
GO:0003700|GO:0000130	sequence-specific DNA binding transcription factor activity	3.60034e-34	3.56818e-30
GO:0001071	nucleic acid binding transcription factor activity	3.60034e-34	3.56818e-30
GO:0007275	multicellular organismal development	4.41815e-33	2.91912e-29
GO:0044767	single-organism developmental process	2.64667e-31	1.04921e-27
GO:0048731	system development	2.3807e-31	1.04921e-27
GO:0032502	developmental process	1.04852e-30	3.46384e-27
GO:0043565	sequence-specific DNA binding	2.05674e-30	5.82391e-27
GO:0007399	nervous system development	3.6001e-30	8.91986e-27
GO:0048856	anatomical structure development	4.38879e-30	9.66573e-27
GO:0048513	organ development	8.62747e-30	1.71008e-26
GO:0044707	single-multicellular organism process	1.70746e-26	3.07674e-23
GO:0009653	anatomical structure morphogenesis	6.45851e-26	1.0668e-22
GO:0030154	cell differentiation	1.08591e-25	1.6557e-22
GO:0032501|GO:0050874	multicellular organismal process	1.45408e-25	2.0587e-22
GO:0048869	cellular developmental process	4.77615e-25	6.31131e-22
GO:0006355|GO:0032583|GO:0045449|GO:0061019	regulation of transcription, DNA-templated	2.02855e-24	2.51303e-21
GO:1903506	regulation of nucleic acid-templated transcription	3.75616e-24	4.13623e-21
GO:2001141	regulation of RNA biosynthetic process	3.75616e-24	4.13623e-21
GO:2000112	regulation of cellular macromolecule biosynthetic process	7.03475e-24	7.33316e-21
GO:0009887	organ morphogenesis	7.39926e-24	7.33316e-21
