# Supplementary material for: SS18-SSX, the Oncogenic Fusion Protein in Synovial Sarcoma, Is a Cellular Context-Dependent Epigenetic Modifier
Source: PLoS One. 2015 Nov 16;10(11):e0142991. doi: 10.1371/journal.pone.0142991 (PMC4646489; doi:10.1371/journal.pone.0142991)
Supplement: S6 Table — (XLSX) [file pone.0142991.s012.xlsx]

## Sheet: S6_Table
S6 Table. List of genes specifically up-regulated in hPSCs, but not in hPSC-NCCs or hPSC-MSCs by SS18-SSX2 (>2.0 fold).
Transcripts ID	FC	Genesymbol
8083233	20.9897	ZIC1
7958051	18.2563	ASCL1
8149865	9.15688	EBF2
7966690	7.31484	TBX3
8046536	6.83695	HOXD10
7979505	6.78839	SIX1
8016476	6.23329	HOXB9
8138718	5.92232	HOXA2
7916862	5.79567	WLS
7966668	5.70116	TBX5
8046524	5.57175	HOXD13
8138708	5.53834	HOXA1
8129985	5.33618	PLAGL1|HYMAI
7967486	5.16852	CCDC92
8102368	5.06513	NEUROG2
7961580	4.59523	LMO3
8114245	4.55926	NEUROG1
7927732	4.43922	ARID5B
7970949	4.33315	MAB21L1
8095080	4.27938	PDGFRA
7987385	4.27335	MEIS2
8113234	4.19031	PCSK1
8129872	4.15722	OLIG3
8120194	3.76091	TFAP2B
8004691	3.70422	TMEM88
8111255	3.64158	CDH10
8046530	3.6201	HOXD11
7945132	3.57036	FLI1|EWSR1
8014233	3.53865	SLFN11
7995681	3.45887	MMP2
8175177	3.43699	MBNL3
7926609	3.42972	BMI1
8138442	3.40925	TWIST1
8058627	3.38087	ERBB4
8001800	3.37452	CDH11
7955845	3.32696	HOXC13
7965335	3.29402	DUSP6
8105506	3.25264	ZSWIM6
8092578	3.24503	ETV5
8023871	3.18346	ZADH2
8151512	3.16907	PAG1
7938925	3.0334	NELL1
8043909	2.933	NPAS2
8115543	2.92937	EBF1
8046564	2.92357	HOXD1
8121672	2.90389	VGLL2
8123864	2.90098	TFAP2A
8113037	2.88745	MIR9-2|LOC645323
8100097	2.82634	GABRG1
7968062	2.79643	ATP12A
8138749	2.76856	HOXA9|HOXA10
8130674	2.76089	PDE10A
7969596	2.69695	GPC5
7951807	2.69285	CADM1|LOC100132764
7977397	2.68806	CRIP2
8054254	2.63883	AFF3
8121649	2.62371	RFX6
8169882	2.60921	BCORL1
8150076	2.53343	DUSP4
7984011	2.53067	FOXB1
8134407	2.51907	DLX6
8127502	2.51786	C6orf155
8061357	2.50156	PAX1
8115651	2.49363	GABRB2
7958305	2.4482	RFX4
8146863	2.44746	SULF1
7924309	2.443	ESRRG
7972650	2.43412	FGF14
8061013	2.39429	ISM1
7934083	2.38141	NEUROG3
8151890	2.37695	TP53INP1
8168567	2.3634	POU3F4
8105013	2.35834	EGFLAM
8055624	2.35164	ZEB2
8002692	2.35094	ZFHX3
8016444	2.34797	HOXB3
8150698	2.33452	SNAI2
8149465	2.31572	FGF20
7921955	2.3145	RXRG
7986293	2.29903	MCTP2
8060850	2.29852	BMP2
8051949	2.29513	SIX2
8091972	2.29459	MECOM
8137264	2.27957	TMEM176A
8023184	2.27748	SKOR2|LOC100508378
8121209	2.2767	POU3F2
8127932	2.27418	TBX18
8006531	2.27393	SLFN5
8098344	2.27346	NBLA00301
7944876	2.2586	NRGN
7986329	2.25236	NR2F2
8131970	2.23371	EVX1
7988350	2.23104	DUOX2
7908917	2.22189	BTG2
8022692	2.2114	DSC3
7989073	2.21013	PRTG
7932498	2.19934	C10orf140|LOC219688
8112615	2.19636	ENC1
8027152	2.18572	NCAN
8130703	2.17298	T
8128991	2.17077	LAMA4
8022612	2.16012	ZNF521
8168045	2.15761	EFNB1
8106923	2.14576	NR2F1
8022118	2.14286	EPB41L3
8027431	2.14226	ZNF536
8022295	2.13431	FAM38B
7960381	2.11923	EFCAB4B
8152369	2.1066	KCNV1
7984132	2.10051	USP3
8139488	2.09586	IGFBP3
7956551	2.09532	ARHGEF25|SLC26A10
8016463	2.09092	HOXB6
8115368	2.06555	NMUR2
7945146	2.0592	KCNJ5
7923991	2.05825	PLXNA2
8005267	2.05761	RAI1
8075126	2.05542	MN1
7947553	2.05523	LRRC4C
8008900	2.04681	CA4
7926596	2.04575	COMMD3|BMI1
7906079	2.04334	RAB25
8104314	2.03767	IRX1
7970676	2.03459	SHISA2
8161513	2.03002	PGM5P2
7926674	2.02849	PTF1A
7955865	2.02846	HOXC9
8161520	2.02819	PGM5P2
8168650	2.02369	PABPC5
8151310	2.01739	EYA1
7957551	2.0154	SOCS2
8149877	2.0121	PNMA2
8101952	2.0099	DDIT4L
7961891	2.003	BHLHE41
