# Supplementary material for: SS18-SSX, the Oncogenic Fusion Protein in Synovial Sarcoma, Is a Cellular Context-Dependent Epigenetic Modifier
Source: PLoS One. 2015 Nov 16;10(11):e0142991. doi: 10.1371/journal.pone.0142991 (PMC4646489; doi:10.1371/journal.pone.0142991)
Supplement: S7 Table — (XLSX) [file pone.0142991.s013.xlsx]

## Sheet: S7_Table
S7 Table. List of genes specifically up-regulated in hPSC-NCCs, but not in hPSCs or hPSC-MSCs by SS18-SSX2 (>2.0 fold).
Transcripts ID	FC	Genesymbol
7950030	21.7416
8171248	18.8483	KAL1
7970763	10.7149	FLT1
7979357	8.64093	OTX2
7998898	8.01804	CLDN6
8149720	6.61898	EGR3
8148040	6.49254	MAL2
8052399	6.24798	BCL11A
8116559	6.00317	IRF4
8129254	5.93696	MAN1A1
7938951	5.4884	ANO5
7976451	5.35389	PPP4R4
8111998	5.33542	HCN1
8077323	5.10606	CNTN4
8081036	5.04892	CADM2
7912347	4.73078	CASZ1
7982377	4.70008	GREM1
8156848	4.64038	NR4A3|EWSR1
8083779	4.57585	SERPINI1
8161945	4.45827	RASEF
7946446	4.44212	NRIP3
8047738	4.38913	NRP2
8147132	4.20003	CA2
8063923	4.19137	SLCO4A1
8169186	4.16676	TBC1D8B
7982854	4.05549	DLL4
7915032	4.01168	RSPO1
8095110	3.99534	KIT
8054135	3.98295	MGAT4A
8019334	3.75517	NOTUM
8022666	3.66727	CHST9
8067869	3.62253	RBM11
7965156	3.56588	LIN7A
8007828	3.55876	MAPT
8081431	3.51252	ALCAM
8112980	3.51197	EDIL3
8014812	3.45271	STAC2
7992147	3.44656	CACNA1H
8151457	3.42447	HEY1
8131614	3.40632	AHR
7992789	3.40021	TNFRSF12A
8039498	3.37008	SHISA7
8131143	3.31221	LFNG
7947649	3.31179	CHRM4
8171624	3.28918	GPR64
7990714	3.2888	CHRNA3
8157922	3.28322	LMX1B
7912343	3.28012	CASZ1
7901765	3.25519	HOOK1
8173825	3.20838	RPS6KA6
8033818	3.14801	OLFM2
8066266	3.14592	MAFB
7945781	3.13772	PHLDA2
8081171	3.10125	MINA|CRYBG3
8072266	3.07771	CABP7|ZMAT5
7954899	3.07573	CNTN1
8110688	3.05216	SLC9A3
7912316	3.04486	CASZ1
8156706	3.04099	TMOD1|TSTD2
7953291	3.00317	CD9
8064978	2.99669	JAG1
8145799	2.97656	UNC5D
8093839	2.96687	D4S234E
8113726	2.9592	PPIC
8116780	2.95411	DSP
8007808	2.92392	CRHR1
8121515	2.92054	SLC16A10
7931556	2.90673	VENTX
7937404	2.90544	C11orf35|LOC692247
8018993	2.87698	RBFOX3
7930837	2.84404	SLC18A2
7917946	2.84144	LPPR5
8011713	2.84079	CXCL16
7981460	2.82006	PPP1R13B
8023828	2.81387	NETO1
8110685	2.81234	LOC25845|EXOC3
7925342	2.79185	ERO1LB
8122634	2.78922	SAMD5
8011680	2.78001	ALOX15
8158684	2.778
8099218	2.77143	PPP2R2C
8106761	2.74206
7897132	2.7339	PRDM16
8113577	2.72413	TRIM36
8132151	2.71786	ADCYAP1R1
7921344	2.70771	ELL2
8116980	2.69745	RNF182
7975779	2.6966	FOS
8051050	2.69318	SLC30A3
8076584	2.6809	FLJ30901
8146921	2.67874	RDH10
8094340	2.67819	MIR218-1
7969665	2.65848	HS6ST3
8096032	2.65579	PRDM8
8064613	2.652	SLC4A11
7958931	2.65183	DTX1
8059177	2.64588	TUBA4A
7939131	2.64451	WT1-AS
7933075	2.62512	FZD8
8022625	2.62503	SS18
8026900	2.61386	KCNN1
8113220	2.61047	ELL2
7917942	2.59974	FLJ35409
8126760	2.59921	RCAN2
8097628	2.59689	HHIP
8021470	2.57565	PMAIP1
8105908	2.55998	OCLN|LOC647859
8026047	2.55334	JUNB
8141664	2.55107	VGF
8170671	2.53713	ATP2B3
7997453	2.53456	PLCG2
8115851	2.52957	STC2
7930413	2.52305	DUSP5
8040190	2.52176	GRHL1
7917944	2.50134	MIR137
8103094	2.50111	NR3C2
8170200	2.49865	ZIC3
7965964	2.49862	SLC41A2
8142585	2.49702	CADPS2
8053349	2.49638	LRRTM1
8026139	2.48749	NFIX
8161701	2.48361	TMEM2
8166447	2.48349	PTCHD1
8047784	2.48066	ZDBF2
7964484	2.47498	B4GALNT1
8092726	2.46462	CLDN1
8056837	2.46433	GPR155
8140686	2.44966	SEMA3D
7907849	2.44613	LHX4
8100578	2.43225	EPHA5
8023727	2.42981	DSEL
8110865	2.42782	IRX4
8071276	2.42693	TBX1|GNB1L
8102352	2.42072	PITX2
8045795	2.4034	KCNJ3
8059580	2.40316	DNER
7962183	2.39887	AK4
7957221	2.39287	TRHDE|LOC283392
8012344	2.39274	HES7
8033233	2.3914	TUBB4
7960099	2.38778	P2RX2
7929947	2.38618	TLX1
8098782	2.38456	CPLX1
7933872	2.37077	EGR2
8094870	2.36874	SHISA3
8067530	2.3664	C20orf200
8135601	2.36159	MET
7986838	2.35687	OCA2
7927502	2.35162	SLC18A3
8044700	2.34826	DPP10
7936871	2.34505	OAT
8042701	2.34207	EMX1
7926875	2.3406	BAMBI
7910923	2.3404	FMN2
7929919	2.33227	SFXN3
7952249	2.33078	USP2
8017162	2.32006	RNFT1
8132013	2.31911	CHN2
7922474	2.30776	KIAA0040
8144213	2.30699	VIPR2
7971311	2.29284	ENOX1
7954293	2.29198	PDE3A
7957072	2.28819	RAB3IP
7940022	2.28288	RTN4RL2
8107646	2.27969	PRDM6
8131957	2.27931	SNX10
8008237	2.27914	ITGA3
8114287	2.2781	SPOCK1
7986214	2.27789	SLCO3A1
7985080	2.27644	ISL2
8115840	2.27376	NKX2-5
7997680	2.27338	KIAA0182
8021866	2.27183	NFATC1
8104124	2.26495	FRG2|FRG2B|FRG2C
7974109	2.2604	LRFN5
8153262	2.25261	SLC45A4
8093440	2.25244	FGFRL1
8023220	2.25199	SMAD7
8067394	2.25051	HRH3
7994052	2.24726	HS3ST2
8100015	2.23734	BEND4
8146717	2.23004	SGK3|C8orf44
8021528	2.2299	TNFRSF11A
8130173	2.22845	RAET1L
7995739	2.226	GNAO1
7925250	2.22155	GNG4
7964759	2.21917	GRIP1
8095751	2.21767	PARM1
7937251	2.21382	FRG2B|FRG2C
7921099	2.21011	CRABP2
8046003	2.2089	GCA
8129677	2.20365	SGK1
7930208	2.20326	INA
7922846	2.20163	FAM129A
8154059	2.20153	SMARCA2
7969414	2.19935	KLF5
8021245	2.19803	DCC
8035517	2.18947	COMP
8165723	2.18775	SHOX
8163002	2.18752	KLF4
8170538	2.18116	GABRQ
8176297	2.18101	SHOX
8142981	2.17879	PODXL
8029870	2.17746	NPAS1
8035896	2.17736	TSHZ3
8122457	2.17703	STX11
8143341	2.17676	JHDM1D
8034263	2.17415	ELAVL3
8160452	2.17053	CDKN2B
8037005	2.1645	TGFB1
8011415	2.16436	P2RX5
7962327	2.16424	SLC2A13
8104492	2.16411	ROPN1L
8080578	2.16112	CACNA2D3
7979108	2.15849	TRIM9
8024623	2.1584	NFIC
8146908	2.15226	KCNB2
7989365	2.14675	RORA
7948588	2.13699	SYT7
8025551	2.13302	C19orf66|ANGPTL6
8051573	2.13189	CDC42EP3
8035398	2.12835	RAB3A
8081001	2.12803	ROBO2
7997712	2.12689	IRF8
8021349	2.1219	ST8SIA3
8047217	2.1206	COQ10B
8052916	2.11745	CD207
8069178	2.11704	ADARB1
8010901	2.11366	DOC2B
7926356	2.11266	PTER|C1QL3
7983239	2.10756	CKMT1A|CKMT1B
8091863	2.10156	SLITRK3
7983256	2.10144	CKMT1A|CKMT1B
8023497	2.09797	ATP8B1
8158890	2.07765	NTNG2
7972737	2.07535	LIG4
8059014	2.07448	FEV
8068383	2.06757	CLIC6
7964499	2.06431	AGAP2
7927803	2.06019	LRRTM3
7938563	2.0568	ARNTL
8070194	2.05626	RUNX1
7932733	2.05527	MKX
7996571	2.05077	FAM65A
8114354	2.05053	NME5
8158671	2.05035	ASS1
8152215	2.04724	KLF10
7936439	2.04178	AFAP1L2
8122734	2.03343	PPP1R14C
8163149	2.03327	PTPN3
8114900	2.03225	PPP2R2B
7926127	2.02723	CELF2
8016155	2.02704	C1QL1
8054872	2.02592	TFCP2L1
8003298	2.02232	SLC7A5
7896822	2.02218	AGRN
7952884	2.02165	B3GAT1
7979455	2.01957	RTN1
8084794	2.01704	IL1RAP
7977299	2.01662	KIAA0284
7957126	2.01554	KCNMB4
8156688	2.01491	TDRD7
7925876	2.01198	PFKP
7987650	2.0098	LTK
7969192	2.00825	FAM124A
8006865	2.00776	PPP1R1B
7951928	2.00682	DSCAML1
8063458	2.00586	DOK5
8072229	2.00392	NEFH
7940191	2.00345	STX3
