# Supplementary material for: SS18-SSX, the Oncogenic Fusion Protein in Synovial Sarcoma, Is a Cellular Context-Dependent Epigenetic Modifier
Source: PLoS One. 2015 Nov 16;10(11):e0142991. doi: 10.1371/journal.pone.0142991 (PMC4646489; doi:10.1371/journal.pone.0142991)
Supplement: S8 Table — (XLSX) [file pone.0142991.s014.xlsx]

## Sheet: S8_Table
S8 Table. List of genes specifically up-regulated in hPSC-MSCs, but not in hPSCs or hPSC-NCCs by SS18-SSX2 (>2.0 fold).
Transcripts ID	FC	Genesymbol
7961026	32.0342	OVOS|OVOS2
7972239	30.0066	SLITRK6
7953873	26.1495	OVOS|OVOS2
8121712	16.4158	SLC35F1
8169061	15.8201	PLP1
8071036	11.6146	S100B
8106170	7.32261	TMEM171
7968678	6.77202	FREM2
8092839	6.69452	LRRC15
7935188	6.5678	SORBS1
8079931	6.38961	SLC38A3
7960947	6.37448	A2M
8067955	6.25339	CXADR
8092970	6.22916	APOD
8178193	6.17065	HLA-DRA
8171205	6.11533	NLGN4X
8023710	5.81327	CDH19
8166784	5.68076	TSPAN7
8093997	5.4289	SORCS2
8113666	5.37123	SEMA6A
8114415	5.27536	GFRA3
8148049	5.27504	NOV
7939559	5.23247	TSPAN18
8171359	5.20018	GPM6B
8115147	5.19452	CD74
8169717	5.178	GRIA3
8097829	5.17174	FHDC1
8094789	5.14989	LIMCH1
8175871	5.14009	L1CAM
8135774	5.10945	PTPRZ1
8141374	5.10357	AZGP1
8118548	4.97757	HLA-DRA
7974341	4.95695	GNG2
8056890	4.94662	CHN1
8179481	4.9169	HLA-DRA
8162394	4.87463	ASPN
8168622	4.86517	KLHL4
8012605	4.82977	GAS7
7918449	4.61866	KCNA2
8135378	4.60564	PRKAR2B
8084165	4.53496	SOX2
8139057	4.41528	ELMO1
8081657	4.35274	CD200
8179011	4.31292	MOG
8059470	4.29423	IRS1
7987315	4.25399	ACTC1
8105302	4.11525	FST
8122756	4.0883	PLEKHG1
8157804	4.03331	OLFML2A
8096301	3.95146	SPP1
7996185	3.88387	MMP15
8116418	3.86039	GFPT2
7912937	3.84554	PADI2
8103415	3.84281	FAM198B
7923034	3.75767	B3GALT2
7982102	3.71575	GABRA5
8067233	3.70231	PMEPA1
8046380	3.69267	ITGA6
7961798	3.6625	SOX5
7924071	3.65101	KCNH1
8037363	3.60398	CADM4
7996081	3.59708	GPR56
7908924	3.59474	PRELP
8143144	3.54724	PTN
8089714	3.54354	LSAMP
8131666	3.53818	ITGB8
8020141	3.4551	APCDD1
8178811	3.45307	HLA-DRB4|HLA-DRB1
8096116	3.44927	AGPAT9
7985786	3.44896	ACAN
8170364	3.37705	AFF2
8075992	3.34784	SOX10
8146475	3.34357	XKR4
7915955	3.33787	SPATA6
8178802	3.25612	HLA-DRB3|HLA-DRB1
8046078	3.23492	B3GALT1
8177709	3.22218	MOG
7978801	3.21197	MDGA2
7940851	3.18761	FLRT1
8018754	3.17428	CYGB
7988260	3.16213	FRMD5
8106418	3.14855	CRHBP
8180003	3.1434	HLA-DRB3
8018761	3.13875	ST6GALNAC2
8067029	3.13215	KCNG1
7909027	3.0827	NFASC
7910503	3.05794	TRIM67
7921852	3.04069	MPZ
8088491	3.02629	CADPS
7912537	2.98824	DHRS3
8174576	2.98648	AMOT
7951703	2.98401	DRD2
7985159	2.93371	CRABP1
8079966	2.92044	SEMA3B
7921088	2.91097	NES
7999754	2.88596	XYLT1
8169158	2.879	CXorf57
7918558	2.8749	KCND3
8127072	2.83632	GSTA1
7989501	2.83259	CA12
8149927	2.82506	CLU
7927186	2.78931	RASSF4
8067602	2.74912	NKAIN4
8092169	2.72506	TNFSF10
8154512	2.72177	ADAMTSL1
7978376	2.71047	STXBP6
8117748	2.67647	MOG
8091867	2.65267	BCHE
7907572	2.63544	PAPPA2
8025402	2.63164	ANGPTL4
8162533	2.62525	PTCH1
8059376	2.61682	SERPINE2
8096959	2.61367	ANK2
8045688	2.58492	TNFAIP6
8175710	2.56645	CSAG2|CSAG3
8116921	2.56392	EDN1
8058857	2.56376	IGFBP5
7941587	2.55925	CNIH2
8110755	2.5587	SLC12A7
8134339	2.55326	PEG10
7997139	2.55271	CALB2
8152522	2.5485	ENPP2
7909214	2.54413	RASSF5
8021301	2.5437	RAB27B
8110708	2.53019	TPPP
8170580	2.52193	CSAG2|CSAG3
7925062	2.51975	SIPA1L2
7931977	2.49629	ITIH5
7990309	2.49379	STRA6
7945232	2.48967	ADAMTS15
8156783	2.4786	COL15A1
7978544	2.47379	EGLN3
8058390	2.43679	RAPH1
8040365	2.43677	TRIB2
8068671	2.4354	BACE2
8114938	2.43371	JAKMIP2
8161919	2.42645	TLE1
8174654	2.42313	KLHL13
8032509	2.423	GNG7
8154491	2.42289	ADAMTSL1
8004408	2.41416	FGF11
7928308	2.40156	DDIT4
7975799	2.3992	FLVCR2
8021695	2.38332	DOK6
8076195	2.38294	PDGFB
8146171	2.3784	IKBKB
7999387	2.3752	EMP2
8131326	2.36509	SLC29A4
7972157	2.35119	EDNRB
8021120	2.34953	RNF165
7906417	2.34825	CADM3
8097841	2.33015	TRIM2
7898057	2.31934	PDPN
8057506	2.31569	FRZB
7997336	2.31502	VAT1L
7944603	2.31204	GRIK4
8128247	2.30983	BACH2
8032553	2.30443	TLE2
8102328	2.29728	CFI
8008627	2.29575	NOG
8151056	2.29362	CYP7B1
8169389	2.28781	PAK3
7957417	2.28687	TMTC2
8139131	2.27534	AMPH
8141363	2.26233	TRIM4
8078619	2.25732	ITGA9
7967212	2.24438	HPD
7997880	2.24032	CDH15
8145005	2.23598	EPB49
8052872	2.22783	TGFA
8021169	2.21423	LIPG
8162373	2.21177	OGN
8093171	2.21175	MFI2
7914282	2.20965	SDC3
8113512	2.20782	EPB41L4A
8118734	2.20427	ITPR3
8131205	2.19781	SDK1
8149825	2.19732	STC1
7953200	2.18652	CCND2
8062123	2.18568	MMP24
8057713	2.18489	MSTN
7955317	2.17995	ACCN2
8082767	2.17885	TMEM108
8128123	2.15934	RRAGD
8130993	2.15657	FAM20C
7943031	2.14414	TRIM64|TRIM64B|TRIM64C|TRIM77
8119898	2.14405	VEGFA
7945245	2.14274	NTM
8138289	2.13671	ETV1
8093826	2.13368	ADRA2C
7915982	2.13209	BEND5
7899562	2.12903	PTPRU
8155596	2.11927
8103853	2.11902	MGC45800
7950965	2.1157	TRIM64|TRIM64B|TRIM64C|TRIM77
8167912	2.1106	KLF8
7973743	2.10927	BNIP3
8060854	2.10835	PLCB1
8095043	2.10645	RASL11B
8111677	2.10544	LIFR
7980828	2.10057	CCDC88C
8070720	2.09802	ICOSLG
7956120	2.0971	ERBB3
7951077	2.08922	SESN3
8140752	2.08826	ABCB4
7996027	2.08616	CX3CL1
7910022	2.07846	CNIH3
8165217	2.07286	NOTCH1
8167287	2.06869	PORCN
8104321	2.06712	ADAMTS16
8073548	2.06684	SEPT3
8067610	2.06554	CHRNA4
7951977	2.06543	FXYD6
7964834	2.06288	CPM
8059186	2.06201	PTPRN
8050427	2.06148	FAM49A
7972217	2.06086	SPRY2
7952274	2.05885	PVRL1
8147988	2.05805
8059345	2.05704	SCG2
7963353	2.05493	KRT81
8140668	2.05436	SEMA3A
8133258	2.05409	WBSCR17
8015210	2.05085	KRTAP2-4|KRTAP2-1|KRTAP2-2|LOC730755
8128553	2.04925	BVES
7989937	2.04745	LCTL|ZWILCH
7945663	2.04707	LOC402778
8053315	2.04694	LRRTM4
8019576	2.04233	KRTAP2-4|KRTAP2-1|KRTAP2-2|LOC730755
8126750	2.03886	ENPP5
8113761	2.03645	ZNF608
8148501	2.02804	PTP4A3
8026339	2.0275	SNRPG|LOC100130932
8008289	2.02685	TMEM92
7932453	2.02635	NEBL
8024712	2.0212	ATCAY
7983734	2.02052	TMOD2
7910387	2.01793	RHOU
7913805	2.01148	RUNX3
7925028	2.00774	FAM89A
8098441	2.00741	ODZ3
8081810	2.00396	GAP43
