# Supplementary material for: SS18-SSX, the Oncogenic Fusion Protein in Synovial Sarcoma, Is a Cellular Context-Dependent Epigenetic Modifier
Source: PLoS One. 2015 Nov 16;10(11):e0142991. doi: 10.1371/journal.pone.0142991 (PMC4646489; doi:10.1371/journal.pone.0142991)
Supplement: S9 Table — (XLSX) [file pone.0142991.s015.xlsx]

## Sheet: S9_Table
S9 Table. List of genes specifically down-regulated in hPSCs, but not in hPSC-NCCs or hPSC-MSCs by SS18-SSX2 (>2.0 fold).
Transcripts ID	FC	Genesymbol
8160163	5.05187	CER1
8155849	3.66293	ANXA1
7957260	3.48851	GLIPR1|KRR1
8161892	3.14051	GNA14
7965231	2.84207	MGAT4C
8168622	2.81269	KLHL4
8168463	2.69185	FGF16
8155734	2.67506	FAM189A2
7924663	2.60875	LEFTY1
8135587	2.59624	CAV2
8116921	2.54637	EDN1
7933750	2.48551	SLC16A9
8091402	2.4376	TM4SF18
8115443	2.42062
8054712	2.38264	IL1A
7917946	2.33706	LPPR5
7953689	2.32067	NANOGP1
8035304	2.31452	BST2
8107408	2.25263	KCNN2
8122202	2.21685	MYB
7936798	2.21642	CUZD1
8105040	2.21064	OSMR
7960919	2.20443	MFAP5
8021297	2.20428	C18orf26
7962226	2.203	SYT10
8064904	2.19114	FERMT1
7938035	2.19073	TRIM22
7987439	2.18317	GPR176
8070629	2.15839	C21orf105
8155754	2.15815	MAMDC2
8095043	2.11751	RASL11B
8078380	2.11076	ZNF860
8146092	2.10124	IDO1
7897960	2.10037	AADACL3
8161884	2.07996	PRUNE2
8091799	2.07509	C3orf57
8020806	2.0749	RNF125
7944082	2.06714	TAGLN|PCSK7
8082252	2.04961
8135945	2.03916	FAM71F1
8151240	2.02143	PRDM14
8135594	2.00952	CAV1
