# Supplementary material for: SS18-SSX, the Oncogenic Fusion Protein in Synovial Sarcoma, Is a Cellular Context-Dependent Epigenetic Modifier
Source: PLoS One. 2015 Nov 16;10(11):e0142991. doi: 10.1371/journal.pone.0142991 (PMC4646489; doi:10.1371/journal.pone.0142991)
Supplement: S10 Table — (XLSX) [file pone.0142991.s016.xlsx]

## Sheet: S10_Table
S10 Table. List of genes specifically down-regulated in hPSC-NCCs, but not in hPSCs or hPSC-MSCs by SS18-SSX2 (>2.0 fold).
Transcripts ID	FC	Genesymbol
7965410	8.34008	DCN
8096415	5.87608	MMRN1
8155414	4.30711	ANKRD20B|LOC644249
8161384	4.28746	LOC644249
8155460	4.10448	CNTNAP3|CNTNAP3B|LOC643792
8175250	3.94154	MIR19B2
8161288	3.92002	CNTNAP3|CNTNAP3B
8155591	3.78921	ANKRD20B|LOC644249
8101675	3.62173	ABCG2
7905131	3.57135	CA14
8161415	3.56372	LOC644249
8058857	3.43341	IGFBP5
8030925	3.40587	ZNF880
8053737	3.40198	ANKRD20B|LOC644249
8124280	3.37931	FAM65B
7961111	3.30119	CLEC1A
8030931	3.27769	ZNF528
7938989	3.26994	GAS2
8053741	3.14163	ANKRD20B|ANKRD20A3|ANKRD20A2|ANKRD20A1|ANKRD20A4
8124391	3.05708	HIST1H2AB
8155602	3.02954	ANKRD20A2|ANKRD20A3|ANKRD20A4|ANKRD20A1|LOC644249
8067932	2.9973	C21orf34
7906501	2.8787	ATP1A2
8143144	2.87749	PTN
8079839	2.87006	C3orf54
8025984	2.83201	ZNF844
8025973	2.81145	ZNF700
8020349	2.76305
8161964	2.75898	FRMD3
7904158	2.71357	OLFML3
7966122	2.68575	TMEM119
7970381	2.67211	ANKRD20B|LOC644249
8155574	2.66929	ANKRD20A1|ANKRD20A3|ANKRD20A2|ANKRD20A4
8171427	2.66254	FIGF
8138799	2.66201	TRIL
8155397	2.65791	ANKRD20A3|ANKRD20A2|ANKRD20A1|ANKRD20A4|ANKRD20B
8161388	2.62908	ANKRD20A3|ANKRD20A2|ANKRD20A1|ANKRD20A4
8169061	2.62744	PLP1
8152522	2.60653	ENPP2
8048350	2.58905	PLCD4
8069508	2.5888
7997982	2.5771	CDK10
8058340	2.57122
8108749	2.52699	PCDHB18
7977933	2.47081	SLC7A8
7960947	2.4543	A2M
8083594	2.44856	PTX3
7921916	2.44838	RGS5
7932214	2.44081	ACBD7
7987454	2.43392	BMF
8134263	2.42193	COL1A2
8168749	2.40531	SRPX2
8097857	2.39842	MND1
8121712	2.37916	SLC35F1
8146794	2.36303	PREX2
8124518	2.36252	HIST1H2AJ
8085984	2.36089	OSBPL10
8083071	2.35991	SPSB4
8124521	2.34194	HIST1H4K|HIST1H4J
8101587	2.33797	MAPK10
8121784	2.31991	FABP7
8034390	2.30874	ZNF799
7961829	2.30155	BCAT1
8115099	2.28246	PDGFRB
8121749	2.27686	GJA1
8155418	2.26489	FAM95B1
8161381	2.26416	FAM95B1
8156278	2.24971	S1PR3|C9orf47
8155627	2.24387	FAM95B1
7948894	2.24041	RNU2-1|RNU2-2|WDR74
8124430	2.23982	HIST1H1D
8161265	2.23662	IGFBPL1
8117580	2.21931	HIST1H2AI
7915612	2.21803	PTCH2
7965403	2.20449	LUM
8150509	2.19956	PLAT
8117334	2.18649	HIST1H4A
8179819	2.17608	DDAH2
8178590	2.17442	DDAH2
8140668	2.16584	SEMA3A
8124437	2.16477	HIST1H3F
8164060	2.15904
8081620	2.14759	TAGLN3
8125048	2.14435	DDAH2
8144951	2.1426
7902158	2.13053	TCTEX1D1
8152297	2.12691	ANGPT1
8151308	2.12532
8122658	2.12408
7944667	2.12044	SORL1
8041582	2.11698	PKDCC
8108753	2.11107	PCDHB15
8174189	2.10644	TMSB15A
7906400	2.10456	IFI16
7902400	2.08911	SNORD45B|RABGGTB
8148276	2.08789	ZNF572
8073062	2.08562	APOBEC3B|APOBEC3A
8016245	2.08208	LRRC37A4|LRRC37A3|LRRC37A2
8135774	2.08191	PTPRZ1
8097417	2.0801	PHF17
7945232	2.07842	ADAMTS15
8117598	2.07834	HIST1H4J|HIST1H4K
8144228	2.07521	FLJ36840
7939298	2.06979	CAT
8163257	2.06788	LPAR1
8022420	2.06654	ZNF519
7957737	2.06475	TMPO
7989596	2.05954	DAPK2
8115261	2.05613	CCDC69
8057990	2.0561	ANKRD44
7954055	2.05308	APOLD1
8007919	2.05072	LRRC37A4|LRRC37A3|LRRC37A2
7984257	2.0486	RNU5A
8135488	2.044	LRRN3
7938608	2.04384	SPON1
8091241	2.04081
8019964	2.03934	ARHGAP28
8063729	2.03926	EDN3
8120967	2.031	NT5E
7936968	2.0297	ADAM12
8096511	2.0273	BMPR1B
8112615	2.02209	ENC1
8117608	2.02117	HIST1H2AL
7971565	2.02043	LPAR6
8175252	2.01826	MIR106A
8058063	2.01604	RFTN2
7930915	2.01372
8071020	2.00799	C21orf58
8018652	2.0078	RNF157
7997839	2.0047	CDT1
8074789	2.00356
8108217	2.00337	TGFBI
8091099	2.00143
