# Supplementary material for: SS18-SSX, the Oncogenic Fusion Protein in Synovial Sarcoma, Is a Cellular Context-Dependent Epigenetic Modifier
Source: PLoS One. 2015 Nov 16;10(11):e0142991. doi: 10.1371/journal.pone.0142991 (PMC4646489; doi:10.1371/journal.pone.0142991)
Supplement: S11 Table — (XLSX) [file pone.0142991.s017.xlsx]

## Sheet: S11_Table
S11 Table. List of genes specifically down-regulated in hPSC-MSCs, but not in hPSCs or hPSC-NCCs by SS18-SSX2 (>2.0 fold).
Transcripts ID	FC	Genesymbol
7955613	10.5381	KRT7
7969861	9.98212	ITGBL1
8083240	9.75123	AGTR1
7907222	9.24328	PRRX1
8095723	8.94517	EPGN
7927964	8.32892	SRGN
8131844	6.8329	GPNMB
7968351	6.29876	C13orf33
7921909	6.29802	C1orf110
7965573	6.13408	NTN4
8097773	6.11772	MAB21L2
7934434	5.83546	MYOZ1
8104746	5.82787	NPR3
8104758	5.62312	C5orf23
8120932	5.47512	PRSS35
8123920	5.22279	ELOVL2
8110932	5.12894	SEMA5A
8085393	5.00863	TMEM40
7939052	4.97746	FIBIN
7954631	4.80313	FAR2
8102831	4.42203	C4orf49|NDUFC1
8133372	4.3589	ELN
8152617	4.31939	HAS2
8144802	4.25304	PDGFRL
7985317	4.21319	KIAA1199
8014233	4.08223	SLFN11
8174207	4.07041	NXF3
7951372	3.9919	CASP4
7902441	3.95777	ST6GALNAC5
8157524	3.95683	TLR4
7979505	3.94087	SIX1
8113800	3.9242	FBN2
8156199	3.91015	DAPK1
8135218	3.90942	LRRC17
8115756	3.88204	KCNMB1
8146863	3.8469	SULF1
7976814	3.84435	SNORD114-2
7976810	3.83364	SNORD113-3
7903227	3.81423	PALMD
7906930	3.81136	NUF2
7923378	3.80326	CSRP1
8054439	3.76958	ST6GAL2
8059350	3.75777	AP1S3
8132318	3.69944	ANLN
7909568	3.6638	DTL
7961514	3.65544	MGP
7901788	3.64505	NFIA
8117594	3.60118	HIST1H2BM
8130674	3.5515	PDE10A
8115543	3.54313	EBF1
8124534	3.53343	HIST1H4L
8003667	3.52451	SERPINF1
7906900	3.48126	DDR2
8059580	3.44765	DNER
7938225	3.43549	OLFML1
8034772	3.43281	ASF1B
7933772	3.42773	ANK3
8098214	3.42644	TLL1
8023497	3.38271	ATP8B1
8091411	3.36376	TM4SF1
8095728	3.36161	EREG
7972601	3.35107	NALCN
8124531	3.34028	HIST1H3I
7923386	3.33407	LMOD1
7906919	3.33362	RGS4
8157727	3.3267	GPR21
7897801	3.32619	RNU5E
8056257	3.31599	FAP
7950555	3.30832	LRRC32
8127932	3.27186	TBX18
8107850	3.25504	CHSY3
8149413	3.24986	DLC1
7976850	3.23368	MIR154
8059413	3.21817	DOCK10
8022283	3.20947	FAM38B
8124388	3.20242	HIST1H3B
8103822	3.19572	VEGFC
7979307	3.18024	DLGAP5
8121601	3.17373	FAM26E
7945132	3.17238	FLI1|EWSR1
7927710	3.16222	CDK1
7970513	3.15932	SKA3|MRP63
8114536	3.14518	TMEM173
7918857	3.12596	TSPAN2
7954293	3.11517	PDE3A
7922773	3.10427	NCF2
7908459	3.09934	CFH
8151334	3.08825	MSC
8136662	3.08211	MGAM
8001133	3.07404	SHCBP1
8126086	3.04298	TMEM217
8094278	3.03719	NCAPG|LCORL
7932254	3.027	ITGA8
8014974	3.02296	TOP2A
7971077	3.00997	POSTN
7969438	3.00353	LMO7
8091757	2.97719	TRIM59
7922976	2.96364	PTGS2
8109159	2.96245	MIR145|LOC728264
8124307	2.95895	CMAH
7932765	2.94814	MPP7
8097449	2.94603	PCDH10
7982358	2.94554	ARHGAP11A
7900167	2.92155	CDCA8
8117395	2.91418	HIST1H2BF
8056572	2.90082	SPC25
8143154	2.89767	DGKI
8120194	2.89655	TFAP2B
7980908	2.89456	FBLN5
8145570	2.88588	ESCO2
8059838	2.88075	HJURP
7923189	2.86404	KIF14
7906878	2.86325	DDR2
7982663	2.86059	BUB1B|PAK6
8149955	2.85556	PBK
8005043	2.83492	FLJ34690
7914878	2.82608	CLSPN
8098423	2.81119	NEIL3
8112971	2.80455	HAPLN1
8117225	2.79865	GMNN
8042283	2.76551	HSPC159
7976842	2.74868	MIR382
8109752	2.74845	ODZ2
7979133	2.73707	NID2
8102643	2.73522	CCNA2
8091678	2.72342	VEPH1
8089145	2.71704	ABI3BP
8019857	2.71292	NDC80
8054702	2.71272	CKAP2L
7994109	2.70758	PLK1
7998784	2.70125	ABCA3
8054580	2.6983	BUB1
7945680	2.69274	H19|MIR675
8002778	2.6919	MLKL
8040223	2.68564	RRM2
7961142	2.67964	OLR1
8103728	2.66005	HMGB2
8020495	2.65199	CABLES1
8017262	2.62616	BRIP1
8096160	2.62492	ARHGAP24
7929511	2.62313	ENTPD1
8114805	2.62242	FGF1
7919349	2.62155	RNU1-1|RNU1-2|RNU1-3|RNU1-4|RNU1-6|RNU1-7|RNU1-8|RNU1-9|GSTM2
7919269	2.62045	RNU1-1|RNU1-2|RNU1-3|RNU1-4|RNU1-6|RNU1-7|RNU1-8|RNU1-9|GSTM2
7909545	2.6159	TRAF5
8154692	2.61486	TEK
8097356	2.58275	PLK4
8061579	2.58051	TPX2
7900699	2.57628	CDC20
8150537	2.57506	SLC20A2
7982792	2.5651	RAD51
8047788	2.56159	ADAM23
8104022	2.56116	PDLIM3
8026300	2.55971	CD97
8079237	2.55588	KIF15
8077499	2.55574	LOH3CR2A
7929078	2.54838	KIF20B
7920271	2.52932	S100A4
8171381	2.52313	FANCB
7957221	2.51202	TRHDE|LOC283392
7983306	2.50476	WDR76
8041508	2.50177	QPCT
7909866	2.49928	MOSC2
8061471	2.49204	GINS1
8055872	2.4916	CACNB4
7909708	2.49001	CENPF
7982287	2.4872	ARHGAP11B
8056151	2.48569	PLA2R1
7913593	2.4612	TCEA3
8168794	2.4587	CENPI
7976818	2.4508	SNORD114-6
7937020	2.4467	MKI67
8144758	2.44073	ZDHHC2
7960340	2.43816	FOXM1
8066925	2.4368	PTGIS
7969574	2.43635	MIR622|KRT18
8094520	2.43191	PCDH7
8012403	2.43061	AURKB
8118116	2.43059	MICB
8043602	2.42623	NCAPH
8013015	2.42481	CENPV
7920278	2.42373	S100A3
8107673	2.42194	GRAMD3
7958960	2.40791	TPCN1
8013671	2.39614	SPAG5|SGK494
7983969	2.39248	CCNB2
8022692	2.38028	DSC3
7929258	2.37777	KIF11
8107706	2.37567	LMNB1
7982757	2.3711	CASC5
8053484	2.36611	ST3GAL5
7942007	2.36333	LRP5
8077490	2.36046	LMCD1
8100547	2.3587
8154725	2.35318	KRT18
7949588	2.3526	CD248
8130374	2.34556	FBXO5
8112342	2.34189	ADAMTS6
8041383	2.33277	LTBP1
8085754	2.33071	SGOL1
8111941	2.31912	HMGCS1
8073680	2.31764
8074980	2.31638	GSTT1
7978846	2.31598	POLE2
8126093	2.30717
8101429	2.30477	PLAC8
8102200	2.29789	DKK2
7909503	2.29477	SERTAD4
8112649	2.29337	FAM169A
8121850	2.28938	HEY2
8022295	2.2887	FAM38B
8007921	2.27717	MYL4
7985829	2.26858	FANCI|POLG
7946589	2.26626	MRVI1
7915926	2.26548	STIL
8021187	2.25785	SKA1
8109712	2.25482	HMMR
8108301	2.25205	KIF20A|CDC23
8014115	2.25136	MYO1D
7927631	2.24717	DKK1
7929334	2.2386	CEP55
7957850	2.23691	GAS2L3
7940565	2.23117	FADS2
8071212	2.22536	CDC45
8123137	2.22454	ACAT2|LOC100129518
8054517	2.21955	LOC151009|LOC440894
8083709	2.2146	SMC4
8058450	2.20895	GPR1
8135601	2.20878	MET
7981317	2.20021
8102076	2.19873	CENPE
7910997	2.1955	EXO1
7924096	2.19494	NEK2
8005097	2.1935	HS3ST3B1
8174201	2.19191	BEX1
8016390	2.18918	COPZ2
8154245	2.18911	PDCD1LG2
7984540	2.18841	KIF23
7995354	2.18806	ORC6
7936100	2.1867	CALHM2
8051949	2.18409	SIX2
8005048	2.18316	MYOCD
7982889	2.17985	NUSAP1
8112439	2.17535	CCDC125
7926786	2.17217	APBB1IP
8179228	2.17148	TCF19
8173551	2.16919	PHKA1
7928944	2.16396	PAPSS2
8096733	2.16344	SGMS2
8018849	2.16157	TK1
8177955	2.16042	MICB
8067167	2.15761	AURKA
8037272	2.15657	PSG5|PSG3
8123006	2.1504	SYNJ2
8168146	2.14661	KIF4A
8087485	2.14611	UBA7
8130578	2.14041	SNORA20
8019622	2.13215	TMEM106A|FLJ77644
8112376	2.13175	CENPK
8044961	2.12845	RNU4ATAC
8047467	2.12822	CDK15
7976848	2.12766
8043197	2.1272	VAMP8
8041644	2.12565	PLEKHH2
7909494	2.12504	SYT14
8116952	2.12498
8046461	2.12331	ZAK
7912806	2.12102
8086880	2.11996	CDC25A
7955637	2.11782	KRT18
8062766	2.11777	MYBL2
7983512	2.115	SQRDL
7898405	2.11461
7991406	2.11175	PRC1
7942832	2.10737	C11orf82
7974882	2.10629	SYT16
8134098	2.10038	CDK14
7994280	2.0965	IL4R
8125919	2.09514	FKBP5|LOC285847
7942941	2.09398	CCDC81
7947248	2.09219	KIF18A
8096808	2.09096	CCDC109B|CASP6
8096050	2.08937	FGF5
8113502	2.08931
8007483	2.08647	TMEM106A|FLJ77644
7902023	2.08416	RAVER2
7996819	2.08171	CDH3
7974689	2.0816	DACT1
8047078	2.07653	MFSD6
8173752	2.07456	ZCCHC5
7905147	2.07303	C1orf54
7926259	2.07269	MCM10
8097692	2.07262	EDNRA
7952313	2.07254	MIRLET7A2
8040792	2.07108	EMILIN1
7931097	2.07036	HTRA1
8109843	2.06814	DOCK2|DOCK5
7934026	2.06728	DNA2
8019842	2.06634	TYMS
8165496	2.06585
7963567	2.06534	KRT8
8084213	2.06514
7971866	2.0643	DIAPH3
7906264	2.06407	PEAR1
8126382	2.0635	C6orf132
8123246	2.06346	SLC22A3
8003844	2.06174	GSG2
7898411	2.06073	RNU1-1|RNU1-2|RNU1-3|RNU1-4|RNU1-5|RNU1-7|RNU1-8|GSTM2
7898375	2.06052	RNU1-1|RNU1-2|RNU1-3|RNU1-4|RNU1-5|RNU1-7|RNU1-8|GSTM2
7912850	2.0605	RNU1-1|RNU1-2|RNU1-3|RNU1-4|RNU1-5|RNU1-7|RNU1-8|GSTM2
7912800	2.06044	RNU1-1|RNU1-2|RNU1-3|RNU1-4|RNU1-5|RNU1-7|RNU1-8|GSTM2
7919576	2.06031	RNU1-1|RNU1-2|RNU1-3|RNU1-4|RNU1-5|RNU1-7|RNU1-8|GSTM2
8139207	2.05743	INHBA
8045835	2.05509	GALNT5
8177628	2.05474	CCDC125
7905986	2.05334	FDPS
8152668	2.05181	ATAD2
8113491	2.0509	STARD4
8022310	2.04679	FAM38B
7938231	2.04602	PPFIBP2
8129763	2.0457	FAM54A
7901969	2.04472	ROR1
7928429	2.04242	PLAU
7917850	2.04209	ARHGAP29
8058869	2.04052	TNS1
7973896	2.0372	RNU1-1|RNU1-2|RNU1-3|RNU1-4|RNU1-5|RNU1-7|RNU1-8|GSTM2
7978568	2.03708	RNU1-1|RNU1-2|RNU1-3|RNU1-4|RNU1-5|RNU1-7|RNU1-8|GSTM2
7914630	2.03545	TRIM62
8100870	2.03462	ADAMTS3
8109157	2.03277	MIR143|LOC728264
7941985	2.0303	TCIRG1
8102787	2.03011
8100578	2.02648	EPHA5
8007071	2.0239	CDC6
8124524	2.02388	HIST1H2AK|HIST1H2BN
8127563	2.01984	COL12A1
8025601	2.01759	ICAM1
7940561	2.01557	FEN1
7930148	2.01534	SFXN2
8169145	2.01473	MUM1L1
7933312	2.01314	ANXA8L1|ANXA8L2
8127987	2.01122	SNORD50A
8103932	2.01073	MLF1IP
7953321	2.01022	LTBR
7937330	2.00979	IFITM2
8060997	2.00935	SPTLC3
8102792	2.00825	PCDH18
7938366	2.00793	WEE1
7898209	2.00706
7953218	2.00633	RAD51AP1
7987385	2.00559	MEIS2
7972826	2.00384	C13orf29
8151871	2.00016	CCNE2
